# Supplementary material for: Concordance study on Y-STRs typing between SeqStudio™ genetic analyzer for HID and MiSeq™ FGx forensic genomics system
Source: Mol Biol Rep. 2023 Oct 9;50(12):9779–89. doi: 10.1007/s11033-023-08808-4 (PMC10676315; doi:10.1007/s11033-023-08808-4)
Supplement: Supplementary file 1 — Supplementary Material 1 [file 11033_2023_8808_MOESM1_ESM.xlsx]

## Sheet: Table S1
Table S1 Loci amplified by Yfiler™ Plus PCR Amplification Kit and ForenSeq™ DNA Signature Prep Kit. In bold are reported the 19 Y-STRs shared between the two kits.
	Locus	Yfiler™ Plus PCR Amplification Kit (25 Y-STRs)	ForenSeq™ DNA Signature Prep Kit (24 Y-STRs )
	DYF387S1*	ü	ü
	DYS19	ü	ü
	DYS385a/b	ü	ü
	DYS389 I	ü	ü
	DYS389 II	ü	ü
	DYS390	ü	ü
	DYS391	ü	ü
	DYS392	ü	ü
	DYS393	ü
	DYS437	ü	ü
	DYS438	ü	ü
	DYS439	ü	ü
	DYS448	ü	ü
	DYS449*	ü
	DYS456	ü
	DYS458	ü
	DYS460	ü	ü
	DYS481	ü	ü
	DYS505		ü
	DYS518*	ü
	DYS522		ü
	DYS533	ü	ü
	DYS549		ü
	DYS570*	ü	ü
	DYS576*	ü	ü
	DYS612*		ü
	DYS627*	ü
	DYS635	ü	ü
	DYS643		ü
	Y-GATA-H4	ü	ü
	* RM Y-STRs

## Sheet: Table S2
Table S2 Marker-specific % stutter filter for Yfiler™ Plus PCR Amplification Kit and ForenSeq™ DNA Signature Prep Kit loci
	Locus	% Stutter Yfiler™ Plus PCR Amplification Kit		% Stutter ForenSeq™ DNA Signature Prep Kit
		Minus Stutter	Plus Stutter
	DYF387S1	16	*	20
	DYS19	13	4	15
	DYS385 a/b	18	4	20
	DYS389I	9	3	20
	DYS389II	19	4	35
	DYS390	14	4	15
	DYS391	10	3	20
	DYS392	17	11	30
	DYS437	8	2	45
	DYS438	6	3	15
	DYS439	10	3	15
	DYS448	5	2	15
	DYS460	12	4	15
	DYS481	29	6	50
	DYS533	12	5	15
	DYS570	16	3	22
	DYS576	15	3	15
	DYS635	13	3	15
	Y-GATA-H4	12	2	35
	* Undetermined

## Sheet: Table S3
Table S3 Number of lengh- and sequence-based alleles detected in CE and MPS. The number of additional sequence-based alleles and their corresponding sequence details are also described
	N. of lenght-based alleles - CE (Yfiler™ Plus PCR Amplification Kit)	N. of lenght-based alleles - MPS (ForenSeq™ DNA Signature Prep Kit)	N. of additional sequence-based alleles - MPS	Descriptions of additional sequence-based alleles - MPS
DYF387S1	9	9	24	34a*: [AAAG]3 GTAG [GAAG]4 [AAAG]2 GAAG [AAAG]2 [GAAG]9 [AAAG]12
				34b: [AAAG]3 GTAG [GAAG]4 [AAAG]2 GAAG [AAAG]2 [GAAG]8 [AAAG]13
				34c: [AAAG]3 GTAG [GAAG]4 [AAAG]2 GAAG [AAAG]2 [GAAG]7 [AAAG]14
				34d: [AAAG]3 GTAG [GAAG]4 [AAAG]2 GAAG [AAAG]2 [GAAG]10 [AAAG]11
				35a*: [AAAG]3 GTAG [GAAG]4 [AAAG]2 GAAG [AAAG]2 [GAAG]9 [AAAG]13
				35b: [AAAG]3 GTAG [GAAG]4 [AAAG]2 GAAG [AAAG]2 [GAAG]8 [AAAG]14
				35c: [AAAG]3 GTAG [GAAG]4 [AAAG]2 GAAG [AAAG]2 [GAAG]7 [AAAG]15
				35d: [AAAG]3 GTAG [GAAG]4 [AAAG]2 GAAG [AAAG]2 [GAAG]10 [AAAG]12
				36a*: [AAAG]3 GTAG [GAAG]4 [AAAG]2 GAAG [AAAG]2 [GAAG]10 [AAAG]13
				36b: [AAAG]3 GTAG [GAAG]4 [AAAG]2 GAAG [AAAG]2 [GAAG]9 [AAAG]14
				36c: [AAAG]3 GTAG [GAAG]4 [AAAG]2 GAAG [AAAG]2 [GAAG]7 [AAAG]16
				36d: [AAAG]3 GTAG [GAAG]4 [AAAG]2 GAAG [AAAG]2 [GAAG]11 [AAAG]12
				37a*: [AAAG]3 GTAG [GAAG]4 [AAAG]2 GAAG [AAAG]2 [GAAG]11 [AAAG]13
				37b: [AAAG]3 GTAG [GAAG]4 [AAAG]2 GAAG [AAAG]2 [GAAG]9 [AAAG]15
				37c: [AAAG]3 GTAG [GAAG]4 [AAAG]2 GAAG [AAAG]2 [GAAG]10 [AAAG]14
				37d: [AAAG]3 GTAG [GAAG]4 [AAAG]2 GAAG [AAAG]2 [GAAG]8 [AAAG]16
				38a*: [AAAG]3 GTAG [GAAG]4 [AAAG]2 GAAG [AAAG]2 [GAAG]12 [AAAG]13
				38b: [AAAG]3 GTAG [GAAG]4 [AAAG]2 GAAG [AAAG]2 [GAAG]9 [AAAG]16
				38c: [AAAG]3 GTAG [GAAG]4 [AAAG]2 GAAG [AAAG]2 [GAAG]10 [AAAG]15
				38d: [AAAG]3 GTAG [GAAG]4 [AAAG]2 GAAG [AAAG]2 [GAAG]11 [AAAG]14
				38e: [AAAG]3 GTAG [GAAG]4 [AAAG]2 GAAG [AAAG]2 [GAAG]8 [AAAG]17
				39a: [AAAG]3 GTAG [GAAG]4 [AAAG]2 GAAG [AAAG]2 [GAAG]11 [AAAG]15
				39b: [AAAG]3 GTAG [GAAG]4 [AAAG]2 GAAG [AAAG]2 [GAAG]10 [AAAG]16
				39c: [AAAG]3 GTAG [GAAG]4 [AAAG]2 GAAG [AAAG]2 [GAAG]9 [AAAG]17
				40a: [AAAG]3 GTAG [GAAG]4 [AAAG]2 GAAG [AAAG]2 [GAAG]10 [AAAG]17
				40b: [AAAG]3 GTAG [GAAG]4 [AAAG]2 GAAG [AAAG]2 [GAAG]11 [AAAG]16
				40c: [AAAG]3 GTAG [GAAG]4 [AAAG]2 GAAG [AAAG]2 [GAAG]12 [AAAG]15
				41a: [AAAG]3 GTAG [GAAG]4 [AAAG]2 GAAG [AAAG]2 [GAAG]11 [AAAG]17
				41b: [AAAG]3 GTAG [GAAG]4 [AAAG]2 GAAG [AAAG]2 [GAAG]12 [AAAG]16
DYS19	5	5	1	13a*:[TAGA]3TAGG[TAGA]10
				13b:[TAGA]13
DYS385 a/b	10	10	0	-
DYS389I	5	5	0	-
DYS389II	8	8	21	27a:[TCTG]4[TCTA]11TCATTATACCTACTTCTGTATCCAACTCTCATCTGTATTATCTATGTA[TCTG]3[TCTA]9
				27b:[TCTG]5[TCTA]11TCATTATACCTACTTCTGTATCCAACTCTCATCTGTATTATCTATGTA[TCTG]3[TCTA]8
				28a:[TCTG]5[TCTA]10TCATTATACCTACTTCTGTATCCAACTCTCATCTGTATTATCTATGTA[TCTG]3[TCTA]10
				28b:[TCTG]5[TCTA]11TCATTATACCTACTTCTGTATCCAACTCTCATCTGTATTATCTATGTA[TCTG]3[TCTA]9
				28c:TGTG[TCTG]4[TCTA]11TCATTATACCTACTTCTGTATCCAACTCTCATCTGTATTATCTATGTA[TCTG]3[TCTA]9
				29a*:[TCTG]5[TCTA]12TCATTATACCTACTTCTGTATCCAACTCTCATCTGTATTATCTATGTA[TCTG]3[TCTA]9
				29b:[TCTG]4[TCTA]12TCATTATACCTACTTCTGTATCCAACTCTCATCTGTATTATCTATGTA[TCTG]3[TCTA]10
				29c:[TCTG]5[TCTA]11TCATTATACCTACTTCTGTATCCAACTCTCATCTGTATTATCTATGTA[TCTG]3[TCTA]10
				29d:[TCTG]4[TCTA]11TCATTATACCTACTTCTGTATCCAACTCTCATCTGTATTATCTATGTA[TCTG]3[TCTA]11
				29e:[TCTG]6[TCTA]11TCATTATACCTACTTCTGTATCCAACTCTCATCTGTATTATCTATGTA[TCTG]3[TCTA]9
				30a*:[TCTG]6[TCTA]12TCATTATACCTACTTCTGTATCCAACTCTCATCTGTATTATCTATGTA[TCTG]3[TCTA]9
				30b:[TCTG]5[TCTA]11TCATTATACCTACTTCTGTATCCAACTCTCATCTGTATTATCTATGTA[TCTG]3[TCTA]11
				30c:[TCTG]5[TCTA]12TCATTATACCTACTTCTGTATCCAACTCTCATCTGTATTATCTATGTA[TCTG]3[TCTA]10
				30d:[TCTG]5[TCTA]13TCATTATACCTACTTCTGTATCCAACTCTCATCTGTATTATCTATGTA[TCTG]3[TCTA]9
				30e:[TCTG]6[TCTA]10TCATTATACCTACTTCTGTATCCAACTCTCATCTGTATTATCTATGTA[TCTG]3[TCTA]11
				30f:[TCTG]6[TCTA]11TCATTATACCTACTTCTGTATCCAACTCTCATCTGTATTATCTATGTA[TCTG]3[TCTA]10
				30g:[TCTG]4[TCTA]12TCATTATACCTACTTCTGTATCCAACTCTCATCTGTATTATCTATGTA[TCTG]3[TCTA]11
				31a:[TCTG]5[TCTA]11TCATTATACCTACTTCTGTATCCAACTCTCATCTGTATTATCTATGTA[TCTG]3[TCTA]12
				31b:[TCTG]5[TCTA]12TCATTATACCTACTTCTGTATCCAACTCTCATCTGTATTATCTATGTA[TCTG]3[TCTA]11
				31c:[TCTG]5[TCTA]13TCATTATACCTACTTCTGTATCCAACTCTCATCTGTATTATCTATGTA[TCTG]3[TCTA]10
				31d:[TCTG]6[TCTA]12TCATTATACCTACTTCTGTATCCAACTCTCATCTGTATTATCTATGTA[TCTG]3[TCTA]10
				32a:[TCTG]5[TCTA]14TCATTATACCTACTTCTGTATCCAACTCTCATCTGTATTATCTATGTA[TCTG]3[TCTA]10
				32b:[TCTG]5[TCTA]15TCATTATACCTACTTCTGTATCCAACTCTCATCTGTATTATCTATGTA[TCTG]3[TCTA]9
DYS390	6	6	0	-
DYS391	4	4	0	-
DYS437	3	3	0	-
DYS438	5	5	1	10a*:[TTTTC]10
				10b:TTTTA[TTTTC]9
DYS439	5	5	0	-
DYS448	7	7	9	18a*:[AGAGAT]11ATAGAGATAGAGAGATAGAGATAGAGATAGATAGATAGAGAA[AGAGAT]7
				18b:[AGAGAT]10ATAGAGATAGAGAGATAGAGATAGAGATAGATAGATAGAGAA[AGAGAT]8
				19a*:[AGAGAT]11ATAGAGATAGAGAGATAGAGATAGAGATAGATAGATAGAGAA[AGAGAT]8
				19b:[AGAGAT]12ATAGAGATAGAGAGATAGAGATAGAGATAGATAGATAGAGAA[AGAGAT]8
				20a*:[AGAGAT]11ATAGAGATAGAGAGATAGAGATAGAGATAGATAGATAGAGAA[AGAGAT]9
				20b:[AGAGAT]12ATAGAGATAGAGAGATAGAGATAGAGATAGATAGATAGAGAA[AGAGAT]8
				20c:[AGAGAT]13ATAGAGATAGAGAGATAGAGATAGAGATAGATAGATAGAGAA[AGAGAT]7
				21a:[AGAGAT]13ATAGAGATAGAGAGATAGAGATAGAGATAGATAGATAGAGAA[AGAGAT]8
				21b:[AGAGAT]12ATAGAGATAGAGAGATAGAGATAGAGATAGATAGATAGAGAA[AGAGAT]9
				22a:[AGAGAT]14ATAGAGATAGAGAGATAGAGATAGAGATAGATAGATAGAGAA[AGAGAT]8
				22b:[AGAGAT]12ATAGAGATAGAGAGATAGAGATAGAGATAGATAGATAGAGAA[AGAGAT]10
				22c:[AGAGAT]12ATAGAGATAGAGAGATAGAGATAGAGATAGATAGATAGAGAA[AGAGAT][AGAGTT][AGAGAT]8
DYS460	4	4	0	-
DYS481	12	12	2	21a*:[CTT]21
				21b:CTG[CTT]20
				22a*:[CTT]22
				22b:CTG[CTT]21
DYS533	6	6	0	-
DYS570	10	10	4	18a*:[TTTC]18
				18b:TTCC[TTTC]17
				19a*:[TTTC]19
				19b:TTCC[TTTC]18
				20a*:[TTTC]20
				20b:TTCC[TTTC]19
				21a*:[TTTC]21
				21b:TTCC[TTTC]20
DYS576	8	8	0	-
DYS635	6	6	10	21a:[TCTA]4[TGTA]2[TCTA]2[TGTA]2[TCTA]11
				21b:[TCTA]4[TGTA]2[TCTA]2[TGTA]3[TCTA]10
				22a:[TCTA]4[TGTA]2[TCTA]2[TGTA]2[TCTA]12
				22b:[TCTA]4[TGTA]2[TCTA]2TGTA[TCTA]13
				23a:[TCTA]4[TGTA]2[TCTA]2[TGTA]2[TCTA]2[TGTA]2[TCTA]9
				23b:[TCTA]4[TGTA]2[TCTA]2[TGTA]2[TCTA]13
				24a:[TCTA]4[TGTA]2[TCTA]2[TGTA]2[TCTA]2[TGTA]2[TCTA]10
				24b:[TCTA]4[TGTA]2[TCTA]2[TGTA]2[TCTA]14
				25a:[TCTA]4[TGTA]2[TCTA]2[TGTA]2[TCTA]2[TGTA]2[TCTA]11
				25b:[TCTA]4[TGTA]2[TCTA]2[TGTA]2[TCTA]15
Y-GATA-H4	6	6	0	-
Total	119	119	72
* Reference sequence

## Sheet: Table S4
Table S4 Percentage values of minimum, maximum, and mean stutters revealed in CE and MPS. The % minus stutter filter are again reported for both Yfiler plus and FSSP kits
		Yfiler™ Plus PCR Amplification Kit (CE)				ForenSeq™ DNA Signature Prep Kit (MPS)
	Locus	% Minimum stutter	% Maximum stutter	% Mean stutter	% Minus stutter (Mean + 3 standard deviations)*	% Minimum stutter	% Maximum stutter	% Mean stutter	% Minus stutter (Mean + 3 standard deviations)**
	DYF387S1 a	1.52314	21.7151	8.65237	15.71	6.6482	24.3056	12.7111	<20
	DYF387S1 b	3.52802	23.9687	10.2371	15.71	5.82524	25.7576	14.0278	<20
	DYS19	1.00227	16.5323	7.60973	12.68	4.1543	15.5172	9.78884	<15
	DYS385 a	4.34783	17.5252	7.72805	18.32	6.2069	26.4151	13.1942	<20
	DYS385 b	7.47664	13.8639	9.86581	18.32	1.84874	34.1463	15.5561	<20
	DYS389I	4.15934	32.7504	9.07302	9.16	0.954654	20.339	11.8842	<20
	DYS389II	5.36332	19.0854	12.9496	18.79	8.73016	31.25	16.1652	<35
	DYS390	4.55143	32.1122	11.2141	13.58	1.52144	14.7287	7.52307	<15
	DYS391	3.36502	16.8421	5.95529	10	1.1708	15.9317	10.8813	<20
	DYS437	2.76668	19.7009	5.31609	8.13	2.20083	17.4962	7.86529	<45
	DYS438	1.01746	23.8447	4.49037	5.86	0.583245	5.78035	1.69461	<15
	DYS439	3.60481	18.1264	6.4183	9.89	2.65487	12.7551	5.7691	<15
	DYS448	1.19311	26.1364	3.35416	4.68	0.635104	6.1008	1.92832	<15
	DYS460	3.50798	41.2223	8.71032	11.65	4.31655	25.3676	7.7837	<15
	DYS481	6.83761	29.339	16.7898	28.55	6.81115	45.8774	30.6546	<50
	DYS533	3.29389	31.7726	6.59207	12	0.93147	11.8846	5.94487	<15
	DYS570	7.24814	50.2374	11.6443	15.65	9.62773	23.1362	14.147	<22
	DYS576	0.73835	56.3782	12.72	15.15	7.63098	18.0014	10.9575	<15
	DYS635	4.60174	21.0386	8.44109	13.38	3.65535	40.2062	7.30819	<15
	Y-GATA-H4	4.6898	36.8421	7.49397	11.53	2.7027	21.4286	12.1644	<35
	*Marker-specific % minus stutter for the Yfiler Plus kit loci validated by the kit's manufacturer and reported in the User Guide [7]
	**Marker-specific % minus stutter for the FSSP kit loci validated by the kit's manufacturer and reported in the UAS guide [12]

## Sheet: Table S5
Table S5 Student’s t-test evaluated for the stutters revealed at the 18 Y-STR loci shared between CE and MPS
	Marker	T	Mean CE	Mean MPS	p	SE	Lower CI	Upper CI
	DYF387S1 a	-11.527	8.66393	12.7107	< 2,2e-16	0.351079	-4.73906	-3.35456
	DYF387S1 b	-6.2691	10.2745	14.0308	6.689e-09	0.599174	-4.94322	-2.5693
	DYS19	-6.9564	7.575	9.80435	5.439e-11	0.320476	-2.86148	-1.59721
	DYS385 a	-14.932	7.72816	13.2521	< 2,2e-16	0.36993	-6.25351	-6.25351
	DYS385 b	-9.8145	9.90278	15.6145	2.594e-16	0.581966	-6.86632	-4.55704
	DYS389II	-4.9574	12.9274	16.1304	4.058e-06	0.646104	-4.48926	-4.48926
	DYS389I	-6.0702	11.0161	13.3814	2.899e-09	0.389672	-3.13137	-1.59939
	DYS390	7.9327	11.2823	7.52212	1.338e-13	0.474002	2.82563	4.69464
	DYS391	-21.61	5.94118	10.912	< 2,2e-16	0.230023	-5.42395	-4.51769
	DYS437	-8.9059	5.28319	7.904	3.018e-16	0.294277	-3.20105	-2.04058
	DYS438	11.371	4.5	1.664	< 2,2e-16	0.249413	2.34303	3.32897
	DYS439	2.5032	6.40833	5.72	0.0131	0.274985	0.146128	1.23054
	DYS448	3.5584	3.33333	1.89474	0.0005172	0.404281	0.638976	2.23822
	DYS460	1.3713	8.72566	7.76	0.1723	0.704186	-0.425386	2.35671
	DYS481	-21.825	16.7581	30.6774	< 2,2e-16	0.637774	-15.1774	-12.6613
	DYS533	1.9127	6.60748	5.95413	0.05736	0.34159	-0.0206304	1.32733
	DYS570	-4.0996	11.5946	14.1463	6.895e-05	0.62244	-3.78207	-1.32143
	DYS576	2.7837	12.7398	10.9758	0.00612	0.633696	0.511137	3.01692
	DYS635	2.3425	8.464	7.2809	0.0205	0.505066	0.184956	2.18125
	Y-GATA-H4	-7.8544	7.49038	12.1818	1.024e-12	0.597299	-5.8725	-3.51037
	T=t-value; Mean CE=mean value for CE group; Mean MPS=mean value for MPS group; p=p-value; SE=standard error; Lower CI=lower bound of the 95% confidence interval; Upper CI=upper bound of the 95% confidence interval.

## Sheet: Table S6
Table S6 Student’s t-test evaluated at DYF387S1 and DYS385 a/b loci between CE and MPS intra-locus balance results
	Marker	T	Mean CE	Mean MPS	p	SE	Lower CI	Upper CI
	DYF387S1	5.9408	89.4222	80.3556	1.894e-05	1.52616	6.05118	12.0822
	DYS385 a/b	6.0301	87.2596	75.0673	9.711e-06	2.02192	8.20139	16.1832
	T=t-value; Mean CE=mean value for CE group; Mean MPS=mean value for MPS group; p=p-value; SE=standard error; Lower CI=lower bound of the 95% confidence interval; Upper CI=upper bound of the 95% confidence interval.
